# Supplementary material for: Environmental Adaptability and Organic Pollutant Degradation Capacity of a Novel Rhodococcus Species Derived from Soil in the Uninhabited Area of the Qinghai-Tibet Plateau
Source: Microorganisms. 2022 Sep 29;10(10):1935. doi: 10.3390/microorganisms10101935 (PMC9609184; doi:10.3390/microorganisms10101935)
Supplement: Supplementary file 1 [file microorganisms-10-01935-s001.zip]

Archive with 2 entries (2 files):
- Fig.S_submit.pdf
- Table S_submit.xlsx
