# Supplementary material for: Environmental Adaptability and Organic Pollutant Degradation Capacity of a Novel Rhodococcus Species Derived from Soil in the Uninhabited Area of the Qinghai-Tibet Plateau
Source: Microorganisms. 2022 Sep 29;10(10):1935. doi: 10.3390/microorganisms10101935 (PMC9609184; doi:10.3390/microorganisms10101935)
Supplement: Supplementary file 1 [file microorganisms-10-01935-s001.zip › Table S_submit.xlsx]

## Sheet: Table S1
Table S1. Rhodococcus reference genomes used in this study
Strain name	Assembly Accs. no.	Scaffolds	Size (Mb)	GC mol%	No. of CDSs
R. aetherivorans BCP1T	GCA_000470885.1	3	6.23	70.2	5744
R. agglutinans CCTCC AB2014297T	GCA_004011865.1	22	5.42	69.2	4985
R. cavernicola C1-24T	GCA_008297975.1	41	5.66	64.3	5450
R. cercidiphylli DS2159T	Gp0533838	19	5.26	64.7	5043
R. coprophilus NCTC 10994T	GCA_900478115.1	1	4.58	66.8	4180
R. corynebacterioides NBRC14404T	GCA_001894765.1	14	3.98	70.3	3650
R. erythropolis AQ5-07	GCA_003313445.1	33	7.45	62.4	6407
R. erythropolis H-CA8f	GCA_002501585.1	2	6.5	62.4	6130
R. erythropolis R138	GCA_000696675.2	3	6.8	62.3	6337
R. fascians D188	GCA_001620305.1	3	5.5	64.6	5159
R. globerulus NBRC 14531T	GCA_001894805.1	30	6.73	61.7	6261
R. gordoniae NCTC13296T	GCA_900455725.1	3	4.87	67.9	4148
R. hoagii DSSKP-R-001	GCA_003013675.1	3	5.44	68.7	5145
R. imtechensis RKJ300T	GCA_000260815.1	178	8.23	67.2	7999
R. imtechensis XM24D	GCA_012931745.1	2	9.08	67.07	8718
R. jostii DSM 44719T	GCA_900105375.1	6	9.91	66.9	9.022
R. koreensis R85	GCA_017068375.1	5	10.91	67.17	9563
R. kroppenstedtii DSM 44908T	GCA_900111805.1	30	4.08	70.1	3808
R. kyotonensis JCM 23211T	jgi.1102284.1	50	6.31	64.1	5882
R. maanshanensis NBRC100610T	jgi.1102286.1	61	5.67	69.2	5138
R. marinonascens NBRC14363T	GCA_001894885.1	156	4.92	64.4	4778
R. opacus 04-OD7	GCA_002968035.1	220	9.32	66.9	8785
R. opacus 1CP	GCA_001685605.1	3	8.64	67.1	7996
R. opacus ATCC51882	GCA_004365075.1	3	9.87	66.8	9195
R. opacus B4	GCA_000010805.1	1	8.83	67.89	8203
R. opacus M213	GCA_000264745.2	483	9.19	67	8858
R. opacus NRRLB-24011	GCA_000719995.1	64	6.26	62.47	5924
R. opacus PD630	GCA_000599545.1	10	9.17	67.2	8419
R. oryzae NEAU-CX67T	GCA_005049235.1	31	5.36	69.2	4959
R. phenolicus DSM 44812T	GCA_001646785.1	232	6.28	68.4	5936
R. pyridinivorans SB3094	GCA_000511305.1	3	5.59	67.8	5165
R. qingshengii ADH	GCA_001297885.1	129	7.08	62.3	6648
R. qingshengii JCM15477T	GCA_001646745.1	131	7.26	62.4	6905
R. qingshengii NIO-1009	GCA_001456965.1	76	7.48	62.3	7170
R. qingshengii NJ-530	GCA_003860625.1	5	7.32	62.3	7107
R. rhodnii ATCC 35071T	GCA_008011915.1	4	4.49	69.6	4383
R. rhodochrous EP4	GCA_003004765.2	1	5.72	67.9	5223
R. ruber C1	GCA_016804345.1	3	5.7	70	5246
R. sp. ANT H53B	GCA_000954115.1	37	5.18	64.9	4914
R. sp. B7740	GCA_000954115.1	1	5.34	64.9	5028
R. sp. CUA-806	GCA_001942265.1	67	5.8	63.9	5576
R. sp. PAMC28705	GCA_004795875.1	1	4.73	62.1	4330
R. sp. PAMC28707	GCA_004795915.1	1	4.73	62.1	4337
R. sp. R79	GCA_017068395.1	6	9.87	67.2	8767
R. sp. S2-17	GCA_003130705.1	4	8.01	65.8	7418
R. sp. USK13	GCA_018343855.1	3	7.95	65.4	7028
R. sp. WAY2	GCA_009859915.1	5	8.44	65.7	7396
R. sp. X156	GCA_004006015.1	1	3.72	72.2	3530
R. sp. ZPP	GCA_017656075.1	6	8.47	65.55	7465
R. spelaei C9-5T	GCA_006704125.1	18	4.8	69.2	4469
R. spongiicola LHW50502T	GCA_004011835.1	32	3.97	66.5	3631
R. subtropicus C9-28T	GCA_005434945.1	67	4.4	69.1	4092
R. triatomae DSM 44893T	GCA_014217765.1	1	4.78	68.7	4354
R. trifolii CCM 7905T	GCA_014635345.1	15	5.29	65.5	5027
R. tukisamuensis JCM 11308T	jgi.1102290.1	40	5.49	69.8	4976
R. wratislaviensis WS3308	GCA_003385055.1	1	7.84	67.4	7102
R. xishaensis LHW51113T	GCA_004011825.1	27	3.71	66.5	3281
R. yunnanensis NBRC103083T	GCA_001895005.1	68	6.37	63.9	5842
R. zopfii NBRC100606T	GCA_001895025.1	146	6.3	68.2	5886

## Sheet: Table S2
Table S2. Genome-wide average nucleotide identities (ANIs) between strain FXJ9.536 and other genome-sequenced Rhodococcus strains
ANI	Strain FXJ9.536	R. aetherivorans BCP1T	R. agglutinans CCTCC AB2014297T	R. cavernicola C1-24T	R. cercidiphylli DS2159T	R. coprophilus NCTC 10994T	R. corynebacterioides NBRC14404T	R. erythropolis R138	R. fascians D188	R. globerulus NBRC 14531T	R. gordoniae NCTC13296T	R. hoagii DSSKP-R-001	R. imtechensis RKJ300T	R. imtechensis XM24D	R. jostii DSM 44719T	R. koreensis R85	R. kroppenstedtii DSM 44908T	R. kyotonensis JCM 23211T	R. maanshanensis NBRC100610T	R. marinonascens NBRC14363T	R. opacus 1CPT	R. opacus 04-OD7	R. opacus ATCC51882	R. opacus B4	R. opacus M213	R. opacus NRRLB-24011	R. opacus PD630	R. oryzae NEAU-CX67T	R. phenolicus DSM 44812T	R. pyridinivorans SB3094	R. qingshengii JCM15477T	R. rhodnii ATCC 35071T	R. rhodochrous EP4	R. ruber C1	R. spelaei C9-5T	R. spongiicola LHW50502T	R. subtropicus C9-28T	R. triatomae DSM 44893T	R. trifolii CCM 7905T	R. tukisamuensis JCM 11308T	R. wratislaviensis WS3308	R. xishaensis LHW51113T	R. yunnanensis NBRC103083T	R. zopfii NBRC100606T	R. erythropolis AQ5-07	R. erythropolis H-CA8f	R. qingshengii ADH	R. qingshengii NIO-1009	R. qingshengii NJ-530
Strain FXJ9.536	100	77.7452	77.9044	76.2082	76.3021	76.6532	76.7531	76.9722	76.2552	76.745	77.1118	77.6221	82.5592	83.1698	82.8812	82.6336	76.8106	76.3161	77.741	79.661	83.4348	83.4667	83.3905	82.9251	83.5829	77.0176	83.3886	77.7504	77.1791	77.0681	77.0017	77.0098	77.2189	77.6521	77.7245	77.0372	77.7079	77.6525	76.0663	77.8423	83.3646	77.0167	76.1249	77.1686	76.9596	77.0183	76.9548	76.8825	76.8896
R. aetherivorans BCP1T	77.7452	100	79.6482	76.4976	76.6223	79.4144	78.0045	76.5825	76.5635	76.3709	80.7392	79.1549	78.7448	78.8095	78.7569	78.8305	78.0334	76.5566	79.0235	76.9832	78.9095	78.9126	78.7669	79.2761	78.9546	76.6596	78.987	78.8993	81.1354	80.415	76.6627	78.4161	81.1721	92.0781	79.2374	78.1618	79.6825	78.4739	76.4499	79.3665	79.1526	78.1293	76.3482	81.8963	76.5538	76.6009	76.5925	76.545	76.6251
R. agglutinans CCTCC AB2014297T	77.9044	79.6482	100	76.9446	76.8492	78.0949	78.122	77.3433	76.7814	77.026	78.8562	85.5718	78.4399	78.7237	78.9093	78.8266	78.0143	77.0947	80.3696	77.4289	78.8024	78.8291	78.7212	79.3806	78.9149	77.394	79.0344	80.2796	79.3044	78.8216	77.2992	78.7781	79.0189	79.5275	80.5899	83.045	84.0857	78.5836	76.6614	80.9693	79.0878	83.2074	76.6306	79.1111	77.3592	77.3772	77.243	77.2012	77.2087
R. cavernicola C1-24T	76.2082	76.4976	76.9446	100	76.1317	75.9979	76.5082	75.8705	76.1399	75.7429	76.1921	76.727	76.3675	76.4582	76.4751	76.4365	76.4876	76.1528	77.0827	75.8108	76.4845	76.4387	76.4809	76.7186	76.5053	75.9154	76.6057	77.1138	76.2473	76.2346	75.8379	76.3266	76.3244	76.5065	77.2107	76.2162	76.8385	76.3663	76.061	77.1007	76.6908	76.2396	75.9591	76.2091	75.8825	75.9123	75.8193	75.7999	75.7994
R. cercidiphylli DS2159T	76.3021	76.6223	76.8492	76.1317	100	76.0912	77.4235	76.248	97.7907	75.9076	76.4261	76.7475	76.4826	76.6691	76.6853	76.6381	77.4487	78.6821	76.7418	75.9022	76.7044	76.6317	76.6743	76.9486	76.6998	76.3356	76.7872	76.8348	76.3862	76.4208	76.1954	76.6018	76.4616	76.6631	77.0107	76.2375	76.8721	76.44	77.1913	76.9701	76.7761	76.2268	78.3141	76.2695	76.2928	76.301	76.1431	76.1246	76.1247
R. coprophilus NCTC 10994T	76.6532	79.4144	78.0949	75.9979	76.0912	100	76.8093	76.3883	76.1136	76.1856	80.7838	77.9044	76.9467	77.1678	77.1581	77.1904	76.7713	76.1721	77.4657	76.2233	77.1971	77.1582	77.158	77.4887	77.1689	76.3641	77.2484	77.4109	79.9326	80.6953	76.2876	77.5582	80.861	79.3018	77.6991	77.1105	78.1567	77.269	75.9417	77.5805	77.3991	77.1142	75.9468	79.7057	76.3077	76.4154	76.2268	76.1966	76.1906
R. corynebacterioides NBRC 14404T	76.7531	78.0045	78.122	76.5082	77.4235	76.8093	100	76.1863	77.401	75.8908	77.5854	77.7599	77.0983	77.3064	77.4095	77.4037	91.974	77.2051	77.8107	76.2258	77.4136	77.4048	77.3525	77.7601	77.3988	76.2697	77.5138	77.798	77.4175	77.4984	76.2464	77.7484	77.682	77.8723	78.0229	76.8926	78.0815	77.4163	78.2909	78.1722	77.6193	76.8572	76.8217	77.2215	76.2163	76.2307	76.2518	76.233	76.1808
R. erythropolis R138	76.9722	76.5825	77.3433	75.8705	76.248	76.3883	76.1863	100	76.2282	82.2437	76.4865	77.2398	77.0632	77.1188	77.1776	77.0773	76.1473	76.2107	77.0036	76.4792	77.2207	77.1407	77.1246	77.3381	77.1651	98.7298	77.3312	77.0155	76.4105	76.4276	95.3967	76.4619	76.493	76.7228	77.2843	76.5101	77.1253	76.7653	75.9047	77.2084	77.413	76.5384	76.014	76.2996	98.3911	98.6651	95.2102	95.1605	95.1595
R. fascians D188	76.2552	76.5635	76.7814	76.1399	97.7907	76.1136	77.401	76.2282	100	75.9142	76.4427	76.7071	76.4151	76.5891	76.5453	76.5404	77.5298	78.494	76.6692	75.9061	76.6275	76.502	76.5483	76.8377	76.5894	76.3118	76.666	76.7472	76.3491	76.4365	76.2135	76.5439	76.4726	76.6497	76.97	76.1948	76.7858	76.4434	77	76.8853	76.6746	76.1864	78.2025	76.263	76.2265	76.264	76.2375	76.2099	76.2373
R. globerulus NBRC 14531T	76.745	76.3709	77.026	75.7429	75.9076	76.1856	75.8908	82.2437	75.9142	100	76.2391	76.9649	76.7627	76.8248	76.849	76.7637	75.8941	76.0907	76.7757	76.366	76.9458	76.8528	76.844	77.0333	76.8881	82.4799	77.0434	76.7656	76.2839	76.2528	82.2358	76.245	76.3349	76.3559	76.8809	76.2769	76.9472	76.4149	75.6855	76.9262	77.083	76.3591	75.7982	76.2725	82.3133	82.3794	82.1501	81.9156	82.1535
R. gordoniae NCTC13296T	77.1118	80.7392	78.8562	76.1921	76.4261	80.7838	77.5854	76.4865	76.4427	76.2391	100	78.5413	77.497	77.7459	77.7645	77.7836	77.3861	76.5453	78.1156	76.5862	77.8833	77.6911	77.7383	78.2327	77.8302	76.5492	77.8679	77.8972	80.9289	91.1756	76.4831	78.2397	91.1478	80.5739	78.4089	77.5317	78.944	77.8972	76.22	78.2103	78.0153	77.5965	76.1545	80.8075	76.4618	76.4887	76.4549	76.417	76.4254
R. hoagii DSSKP-R-001	77.6221	79.1549	85.5718	76.727	76.7475	77.9044	77.7599	77.2398	76.7071	76.9649	78.5413	100	78.1112	78.3933	78.4761	78.4048	77.7731	76.8981	79.5239	77.139	78.4742	78.486	78.4461	78.9246	78.4661	77.2844	78.5992	79.4486	78.9718	78.5843	77.1718	78.5332	78.8469	79.131	79.9314	81.4595	83.1125	78.3266	76.515	80.0143	78.7569	81.4889	76.5163	78.6621	77.2314	77.2574	77.1344	77.1307	77.1486
R. imtechensis RKJ300T	82.5592	78.7448	78.4399	76.3675	76.4826	76.9467	77.0983	77.0632	76.4151	76.7627	77.497	78.1112	100	97.4354	88.7418	89.033	76.9891	76.6317	78.1883	80.8187	95.4819	92.6162	95.3208	88.7195	95.4841	77.2398	93.6778	78.2238	77.7374	77.6196	77.0243	77.548	77.7474	78.339	78.1726	77.1725	78.3007	77.901	76.2537	78.3639	92.0326	77.197	76.2848	77.7167	77.1282	77.1203	77.0842	77.0268	77.0526
R. imtechensis XM24D	83.1698	78.8095	78.7237	76.4582	76.6691	77.1678	77.3064	77.1188	76.5891	76.8248	77.7459	78.3933	97.4354	100	89.389	90.0067	77.252	76.7006	78.4926	81.7226	96.8123	93.494	96.5051	89.9141	96.9314	77.3019	95.0012	78.4451	77.9513	77.7446	77.0728	77.736	78.0559	78.5234	78.5588	77.4786	78.6689	78.2263	76.4053	78.6311	93.3637	77.4806	76.374	77.8888	77.1659	77.157	77.0649	77.0281	77.1162
R. jostii DSM 44719T	82.8812	78.7569	78.9093	76.4751	76.6853	77.1581	77.4095	77.1776	76.5453	76.849	77.7645	78.4761	88.7418	89.389	100	88.4724	77.36	76.7508	78.6048	81.6455	89.6019	89.4167	89.4244	89.2419	89.7191	77.2263	90.4416	78.4823	77.9499	77.7478	77.0873	77.8024	77.9607	78.4956	78.689	77.5464	78.7706	78.301	76.4031	78.7317	89.9944	77.6165	76.4201	77.7673	77.1557	77.1884	77.0257	77.0186	77.043
R. koreensis R85	82.6336	78.8305	78.8266	76.4365	76.6381	77.1904	77.4037	77.0773	76.5404	76.7637	77.7836	78.4048	89.033	90.0067	88.4724	100	77.3591	76.6886	78.535	81.3591	89.8754	90.181	90.3423	92.1994	89.8777	77.1212	90.391	78.451	78.05	77.8188	77.0405	77.8612	78.0301	78.6343	78.6312	77.5248	78.8678	78.2489	76.4532	78.6759	90.3941	77.5682	76.379	77.8858	77.0405	77.0808	76.9717	76.9105	76.9745
R. kroppenstedtii DSM 44908T	76.8106	78.0334	78.0143	76.4876	77.4487	76.7713	91.974	76.1473	77.5298	75.8941	77.3861	77.7731	76.9891	77.252	77.36	77.3591	100	77.1064	77.7614	76.1834	77.3486	77.3118	77.3085	77.7283	77.3601	76.1905	77.4641	77.6893	77.4819	77.4825	76.1377	77.7372	77.7073	77.8379	78.1214	76.9133	78.0231	77.4279	78.1335	78.1328	77.5466	76.8978	76.7858	77.2626	76.1157	76.1194	76.247	76.2452	76.2222
R. kyotonensis JCM 23211T	76.3161	76.5566	77.0947	76.1528	78.6821	76.1721	77.2051	76.2107	78.494	76.0907	76.5453	76.8981	76.6317	76.7006	76.7508	76.6886	77.1064	100	76.754	75.9185	76.7397	76.763	76.6781	77.0899	76.7441	76.2888	76.8989	76.6682	76.4373	76.536	76.1505	76.828	76.6413	76.6469	76.9426	76.3019	77.0541	76.4773	76.8657	76.7803	76.9735	76.3621	81.3574	76.3912	76.2561	76.2808	76.1572	76.1065	76.0698
R. maanshanensis NBRC100610T	77.741	79.0235	80.3696	77.0827	76.7418	77.4657	77.8107	77.0036	76.6692	76.7757	78.1156	79.5239	78.1883	78.4926	78.6048	78.535	77.7614	76.754	100	77.0537	78.5091	78.5385	78.4931	79.0984	78.5665	77.081	78.6399	92.2221	78.4487	77.9584	76.9666	77.9222	78.2203	78.9217	83.0708	78.2707	79.6508	78.3392	76.5909	83.2785	78.8437	78.3034	76.5195	78.3661	77.0056	77.0665	76.9791	76.9104	76.9221
R. marinonascens NBRC14363T	79.661	76.9832	77.4289	75.8108	75.9022	76.2233	76.2258	76.4792	75.9061	76.366	76.5862	77.139	80.8187	81.7226	81.6455	81.3591	76.1834	75.9185	77.0537	100	81.8364	81.6791	81.7181	81.7649	81.8464	76.6101	82.0095	77.1477	76.6135	76.4891	76.5297	76.5196	76.6021	76.9235	77.3226	77.6476	77.3901	77.1113	75.6939	77.2931	82.0454	77.6344	75.7696	76.5313	76.4996	76.577	76.4748	76.4121	76.4539
R. opacus 1CP	83.4348	78.9095	78.8024	76.4845	76.7044	77.1971	77.4136	77.2207	76.6275	76.9458	77.8833	78.4742	95.4819	96.8123	89.6019	89.8754	77.3486	76.7397	78.5091	81.8364	100	93.5208	97.1771	89.9987	98.1234	77.3791	95.2532	78.4961	77.9901	77.9371	77.2208	77.8466	78.1784	78.6051	78.5878	77.5821	78.7342	78.3118	76.431	78.6722	93.604	77.6186	76.4687	77.9084	77.2678	77.2607	77.1783	77.1612	77.2183
R. opacus 04-OD7	83.4667	78.9126	78.8291	76.4387	76.6317	77.1582	77.4048	77.1407	76.502	76.8528	77.6911	78.486	92.6162	93.494	89.4167	90.181	77.3118	76.763	78.5385	81.6791	93.5208	100	93.4188	90.0084	93.8326	77.2693	93.929	78.5298	77.9355	77.7385	77.065	77.7836	77.9754	78.6214	78.594	77.5158	78.7329	78.2815	76.4179	78.704	93.7321	77.563	76.3695	77.7849	77.149	77.2033	77.0358	76.9722	77.0178
R. opacus ATCC51882	83.3905	78.7669	78.7212	76.4809	76.6743	77.158	77.3525	77.1246	76.5483	76.844	77.7383	78.4461	95.3208	96.5051	89.4244	90.3423	77.3085	76.6781	78.4931	81.7181	97.1771	93.4188	100	89.7035	97.2553	77.2691	95.0727	78.4671	77.9018	77.7904	77.0828	77.7648	78.0142	78.5261	78.4858	77.535	78.6521	78.1798	76.3915	78.5887	93.4358	77.5254	76.3837	77.8551	77.1621	77.203	77.076	77.029	77.0955
R. opacus B4	82.9251	79.2761	79.3806	76.7186	76.9486	77.4887	77.7601	77.3381	76.8377	77.0333	78.2327	78.9246	88.7195	89.9141	89.2419	92.1994	77.7283	77.0899	79.0984	81.7649	89.9987	90.0084	89.7035	100	90.2283	77.5101	90.6049	79.0099	78.4094	78.1833	77.3368	78.3428	78.4304	79.1093	79.1912	77.9299	79.327	78.708	76.653	79.2168	90.7407	77.8864	76.6625	78.3076	77.4	77.4566	77.3052	77.25	77.2589
R. opacus M213	83.5829	78.9546	78.9149	76.5053	76.6998	77.1689	77.3988	77.1651	76.5894	76.8881	77.8302	78.4661	95.4841	96.9314	89.7191	89.8777	77.3601	76.7441	78.5665	81.8464	98.1234	93.8326	97.2553	90.2283	100	77.3191	95.5556	78.5468	78.0192	77.8361	77.0916	77.8747	78.0981	78.5875	78.6376	77.5849	78.8379	78.2839	76.4314	78.6673	93.8493	77.5511	76.4145	77.9085	77.2184	77.1778	77.0787	77.0854	77.0593
R. opacus NRRLB-24011	77.0176	76.6596	77.394	75.9154	76.3356	76.3641	76.2697	98.7298	76.3118	82.4799	76.5492	77.2844	77.2398	77.3019	77.2263	77.1212	76.1905	76.2888	77.081	76.6101	77.3791	77.2693	77.2691	77.5101	77.3191	100	77.4564	77.0925	76.4657	76.5211	95.6326	76.5507	76.5897	76.6822	77.3087	76.5378	77.2055	76.8485	75.9781	77.3113	77.5537	76.5746	76.0765	76.4327	98.6661	98.7589	95.5094	95.5544	95.5624
R. opacus PD630	83.3886	78.987	79.0344	76.6057	76.7872	77.2484	77.5138	77.3312	76.666	77.0434	77.8679	78.5992	93.6778	95.0012	90.4416	90.391	77.4641	76.8989	78.6399	82.0095	95.2532	93.929	95.0727	90.6049	95.5556	77.4564	100	78.6392	78.0507	77.7881	77.2709	77.968	78.14	78.7716	78.7742	77.6745	78.8535	78.4612	76.5192	78.8229	94.4614	77.6775	76.5343	77.8364	77.3124	77.3895	77.1942	77.1584	77.1662
R. oryzae NEAU-CX67T	77.7504	78.8993	80.2796	77.1138	76.8348	77.4109	77.798	77.0155	76.7472	76.7656	77.8972	79.4486	78.2238	78.4451	78.4823	78.451	77.6893	76.6682	92.2221	77.1477	78.4961	78.5298	78.4671	79.0099	78.5468	77.0925	78.6392	100	78.3832	77.821	76.9845	77.8783	78.096	78.923	82.9035	78.2735	79.5295	78.3594	76.5346	83.4309	78.7879	78.2297	76.5023	78.2029	77.0066	77.0701	76.9997	76.952	76.9577
R. phenolicus DSM 44812T	77.1791	81.1354	79.3044	76.2473	76.3862	79.9326	77.4175	76.4105	76.3491	76.2839	80.9289	78.9718	77.7374	77.9513	77.9499	78.05	77.4819	76.4373	78.4487	76.6135	77.9901	77.9355	77.9018	78.4094	78.0192	76.4657	78.0507	78.3832	100	81.1631	76.4402	78.1738	81.3184	81.0303	78.812	77.7835	79.4367	77.895	76.1769	78.6866	78.2188	77.8084	76.1115	88.2406	76.4336	76.5257	76.3871	76.3883	76.3968
R. pyridinivorans SB3094	77.0681	80.415	78.8216	76.2346	76.4208	80.6953	77.4984	76.4276	76.4365	76.2528	91.1756	78.5843	77.6196	77.7446	77.7478	77.8188	77.4825	76.536	77.9584	76.4891	77.9371	77.7385	77.7904	78.1833	77.8361	76.5211	77.7881	77.821	81.1631	100	76.4544	78.1471	94.9037	80.3864	78.3406	77.5525	78.744	77.7178	76.2685	78.1901	77.9597	77.5601	76.1822	80.6304	76.4536	76.496	76.4319	76.4604	76.4043
R. qingshengii JCM15477T	77.0017	76.6627	77.2992	75.8379	76.1954	76.2876	76.2464	95.3967	76.2135	82.2358	76.4831	77.1718	77.0243	77.0728	77.0873	77.0405	76.1377	76.1505	76.9666	76.5297	77.2208	77.065	77.0828	77.3368	77.0916	95.6326	77.2709	76.9845	76.4402	76.4544	100	76.4534	76.5057	76.6177	77.1512	76.4461	77.113	76.7273	75.8786	77.1088	77.3983	76.5263	76.0037	76.3787	95.3157	95.513	98.4827	98.4139	98.3979
R. rhodnii ATCC 35071T	77.0098	78.4161	78.7781	76.3266	76.6018	77.5582	77.7484	76.4619	76.5439	76.245	78.2397	78.5332	77.548	77.736	77.8024	77.8612	77.7372	76.828	77.9222	76.5196	77.8466	77.7836	77.7648	78.3428	77.8747	76.5507	77.968	77.8783	78.1738	78.1471	76.4534	100	78.4402	78.3572	78.2446	77.4933	78.6675	78.816	76.4184	78.0435	78.0842	77.3445	76.3905	77.918	76.426	76.4849	76.358	76.3713	76.3998
R. rhodochrous EP4	77.2189	81.1721	79.0189	76.3244	76.4616	80.861	77.682	76.493	76.4726	76.3349	91.1478	78.8469	77.7474	78.0559	77.9607	78.0301	77.7073	76.6413	78.2203	76.6021	78.1784	77.9754	78.0142	78.4304	78.0981	76.5897	78.14	78.096	81.3184	94.9037	76.5057	78.4402	100	80.9366	78.7102	77.7493	79.1192	77.9896	76.3603	78.5099	78.3393	77.7241	76.2054	81.2885	76.4877	76.5049	76.4833	76.4905	76.5123
R. ruber C1	77.6521	92.0781	79.5275	76.5065	76.6631	79.3018	77.8723	76.7228	76.6497	76.3559	80.5739	79.131	78.339	78.5234	78.4956	78.6343	77.8379	76.6469	78.9217	76.9235	78.6051	78.6214	78.5261	79.1093	78.5875	76.6822	78.7716	78.923	81.0303	80.3864	76.6177	78.3572	80.9366	100	79.1755	78.0731	79.7227	78.4822	76.4519	79.2928	78.8385	78.0066	76.366	81.5472	76.6182	76.6773	76.6158	76.5823	76.6026
R. spelaei C9-5T	77.7245	79.2374	80.5899	77.2107	77.0107	77.6991	78.0229	77.2843	76.97	76.8809	78.4089	79.9314	78.1726	78.5588	78.689	78.6312	78.1214	76.9426	83.0708	77.3226	78.5878	78.594	78.4858	79.1912	78.6376	77.3087	78.7742	82.9035	78.812	78.3406	77.1512	78.2446	78.7102	79.1755	100	78.6432	80.3375	78.4824	76.7369	83.4951	78.9394	78.6992	76.6701	78.6146	77.2057	77.2671	77.1829	77.215	77.1783
R. spongiicola LHW50502T	77.0372	78.1618	83.045	76.2162	76.2375	77.1105	76.8926	76.5101	76.1948	76.2769	77.5317	81.4595	77.1725	77.4786	77.5464	77.5248	76.9133	76.3019	78.2707	77.6476	77.5821	77.5158	77.535	77.9299	77.5849	76.5378	77.6745	78.2735	77.7835	77.5525	76.4461	77.4933	77.7493	78.0731	78.6432	100	81.386	77.4646	76.0411	78.4783	77.7411	92.0311	76.1389	77.6972	76.4978	76.5371	76.4834	76.4155	76.4842
R. subtropicus C9-28T	77.7079	79.6825	84.0857	76.8385	76.8721	78.1567	78.0815	77.1253	76.7858	76.9472	78.944	83.1125	78.3007	78.6689	78.7706	78.8678	78.0231	77.0541	79.6508	77.3901	78.7342	78.7329	78.6521	79.327	78.8379	77.2055	78.8535	79.5295	79.4367	78.744	77.113	78.6675	79.1192	79.7227	80.3375	81.386	100	78.5331	76.7143	80.2429	78.9839	81.4134	76.6143	79.3754	77.151	77.1276	77.0829	77.1106	77.0714
R. triatomae DSM 44893T	77.6525	78.4739	78.5836	76.3663	76.44	77.269	77.4163	76.7653	76.4434	76.4149	77.8972	78.3266	77.901	78.2263	78.301	78.2489	77.4279	76.4773	78.3392	77.1113	78.3118	78.2815	78.1798	78.708	78.2839	76.8485	78.4612	78.3594	77.895	77.7178	76.7273	78.816	77.9896	78.4822	78.4824	77.4646	78.5331	100	76.2582	78.457	78.5816	77.538	76.1998	77.8719	76.7563	76.784	76.6645	76.6429	76.6879
R. trifolii CCM 7905T	76.0663	76.4499	76.6614	76.061	77.1913	75.9417	78.2909	75.9047	77	75.6855	76.22	76.515	76.2537	76.4053	76.4031	76.4532	78.1335	76.8657	76.5909	75.6939	76.431	76.4179	76.3915	76.653	76.4314	75.9781	76.5192	76.5346	76.1769	76.2685	75.8786	76.4184	76.3603	76.4519	76.7369	76.0411	76.7143	76.2582	100	76.7118	76.5654	76.1035	76.6012	76.1206	75.919	75.9196	75.8592	75.823	75.8281
R. tukisamuensis JCM 11308T	77.8423	79.3665	80.9693	77.1007	76.9701	77.5805	78.1722	77.2084	76.8853	76.9262	78.2103	80.0143	78.3639	78.6311	78.7317	78.6759	78.1328	76.7803	83.2785	77.2931	78.6722	78.704	78.5887	79.2168	78.6673	77.3113	78.8229	83.4309	78.6866	78.1901	77.1088	78.0435	78.5099	79.2928	83.4951	78.4783	80.2429	78.457	76.7118	100	79.017	78.5022	76.5091	78.6591	77.2758	77.2027	77.1483	77.0836	77.1222
R. wratislaviensis WS3308	83.3646	79.1526	79.0878	76.6908	76.7761	77.3991	77.6193	77.413	76.6746	77.083	78.0153	78.7569	92.0326	93.3637	89.9944	90.3941	77.5466	76.9735	78.8437	82.0454	93.604	93.7321	93.4358	90.7407	93.8493	77.5537	94.4614	78.7879	78.2188	77.9597	77.3983	78.0842	78.3393	78.8385	78.9394	77.7411	78.9839	78.5816	76.5654	79.017	100	77.7736	76.6105	78.0221	77.436	77.4543	77.3094	77.2954	77.2808
R. xishaensis LHW51113T	77.0167	78.1293	83.2074	76.2396	76.2268	77.1142	76.8572	76.5384	76.1864	76.3591	77.5965	81.4889	77.197	77.4806	77.6165	77.5682	76.8978	76.3621	78.3034	77.6344	77.6186	77.563	77.5254	77.8864	77.5511	76.5746	77.6775	78.2297	77.8084	77.5601	76.5263	77.3445	77.7241	78.0066	78.6992	92.0311	81.4134	77.538	76.1035	78.5022	77.7736	100	76.1403	77.637	76.5501	76.5725	76.4933	76.4722	76.4619
R. yunnanensis NBRC103083T	76.1249	76.3482	76.6306	75.9591	78.3141	75.9468	76.8217	76.014	78.2025	75.7982	76.1545	76.5163	76.2848	76.374	76.4201	76.379	76.7858	81.3574	76.5195	75.7696	76.4687	76.3695	76.3837	76.6625	76.4145	76.0765	76.5343	76.5023	76.1115	76.1822	76.0037	76.3905	76.2054	76.366	76.6701	76.1389	76.6143	76.1998	76.6012	76.5091	76.6105	76.1403	100	76.0884	75.9956	76.0424	75.9771	75.9253	75.8963
R. zopfii NBRC100606T	77.1686	81.8963	79.1111	76.2091	76.2695	79.7057	77.2215	76.2996	76.263	76.2725	80.8075	78.6621	77.7167	77.8888	77.7673	77.8858	77.2626	76.3912	78.3661	76.5313	77.9084	77.7849	77.8551	78.3076	77.9085	76.4327	77.8364	78.2029	88.2406	80.6304	76.3787	77.918	81.2885	81.5472	78.6146	77.6972	79.3754	77.8719	76.1206	78.6591	78.0221	77.637	76.0884	100	76.331	76.384	76.3793	76.3932	76.3755
R. erythropolis AQ5-07	76.9596	76.5538	77.3592	75.8825	76.2928	76.3077	76.2163	98.3911	76.2265	82.3133	76.4618	77.2314	77.1282	77.1659	77.1557	77.0405	76.1157	76.2561	77.0056	76.4996	77.2678	77.149	77.1621	77.4	77.2184	98.6661	77.3124	77.0066	76.4336	76.4536	95.3157	76.426	76.4877	76.6182	77.2057	76.4978	77.151	76.7563	75.919	77.2758	77.436	76.5501	75.9956	76.331	100	98.5778	95.2987	95.2032	95.2672
R. erythropolis H-CA8f	77.0183	76.6009	77.3772	75.9123	76.301	76.4154	76.2307	98.6651	76.264	82.3794	76.4887	77.2574	77.1203	77.157	77.1884	77.0808	76.1194	76.2808	77.0665	76.577	77.2607	77.2033	77.203	77.4566	77.1778	98.7589	77.3895	77.0701	76.5257	76.496	95.513	76.4849	76.5049	76.6773	77.2671	76.5371	77.1276	76.784	75.9196	77.2027	77.4543	76.5725	76.0424	76.384	98.5778	100	95.4517	95.4147	95.4902
R. qingshengii ADH	76.9548	76.5925	77.243	75.8193	76.1431	76.2268	76.2518	95.2102	76.2375	82.1501	76.4549	77.1344	77.0842	77.0649	77.0257	76.9717	76.247	76.1572	76.9791	76.4748	77.1783	77.0358	77.076	77.3052	77.0787	95.5094	77.1942	76.9997	76.3871	76.4319	98.4827	76.358	76.4833	76.6158	77.1829	76.4834	77.0829	76.6645	75.8592	77.1483	77.3094	76.4933	75.9771	76.3793	95.2987	95.4517	100	98.5061	98.3903
R. qingshengii NIO-1009	76.8825	76.545	77.2012	75.7999	76.1246	76.1966	76.233	95.1605	76.2099	81.9156	76.417	77.1307	77.0268	77.0281	77.0186	76.9105	76.2452	76.1065	76.9104	76.4121	77.1612	76.9722	77.029	77.25	77.0854	95.5544	77.1584	76.952	76.3883	76.4604	98.4139	76.3713	76.4905	76.5823	77.215	76.4155	77.1106	76.6429	75.823	77.0836	77.2954	76.4722	75.9253	76.3932	95.2032	95.4147	98.5061	100	98.4417
R. qingshengii NJ-530	76.8896	76.6251	77.2087	75.7994	76.1247	76.1906	76.1808	95.1595	76.2373	82.1535	76.4254	77.1486	77.0526	77.1162	77.043	76.9745	76.2222	76.0698	76.9221	76.4539	77.2183	77.0178	77.0955	77.2589	77.0593	95.5624	77.1662	76.9577	76.3968	76.4043	98.3979	76.3998	76.5123	76.6026	77.1783	76.4842	77.0714	76.6879	75.8281	77.1222	77.2808	76.4619	75.8963	76.3755	95.2672	95.4902	98.3903	98.4417	100
R. sp. ANT H53B	76.4589	76.835	77.0468	76.3547	85.2428	76.3019	77.7237	76.3454	85.4748	76.0495	76.6431	76.9353	76.5791	76.6416	76.7608	76.7302	77.7321	78.9085	77.0303	76.0463	76.7389	76.7027	76.6727	76.9852	76.7408	76.4428	76.8288	77.0385	76.6082	76.5474	76.298	76.7752	76.5808	76.8605	77.1974	76.4612	77.0787	76.6974	77.3226	77.2306	76.8249	76.4636	78.5364	76.4473	76.3906	76.3718	76.4749	76.4588	76.4282
R. sp. B7740	76.3655	76.8293	77.057	76.2869	85.0352	76.2161	77.7084	76.2979	84.9917	75.9963	76.575	76.9034	76.5967	76.7446	76.7649	76.7288	77.6271	78.8744	76.9704	76.0005	76.7713	76.683	76.71	76.9974	76.7426	76.3948	76.8267	77.0361	76.5427	76.5652	76.2734	76.6854	76.679	76.8673	77.2118	76.3773	77.0178	76.7026	77.3706	77.0616	76.977	76.4123	78.5027	76.4764	76.3054	76.3459	76.2921	76.2452	76.2627
R. sp. CUA-806	76.1157	76.2945	76.5063	75.7131	77.9964	75.8716	76.7189	75.8193	78.2039	75.6264	76.103	76.3061	76.1431	76.1562	76.1799	76.2233	76.7673	78.846	76.3258	75.6868	76.2639	76.1532	76.1709	76.3531	76.1509	75.8229	76.2553	76.4092	75.9429	76.0708	75.8524	76.1098	76.1318	76.3259	76.5711	75.9297	76.438	76.1391	76.4093	76.4402	76.2809	75.9629	78.7686	76.0104	75.7981	75.8114	75.8464	75.8134	75.8058
R. sp. PAMC28705	75.6188	75.6882	75.8759	75.5988	77.6464	75.5628	76.0584	75.779	77.6067	75.6739	75.7523	75.8667	75.6971	75.7891	75.7867	75.7782	76.0208	78.2808	75.9265	75.4659	75.8315	75.6822	75.7391	75.9042	75.7636	75.7581	75.8281	75.8993	75.5766	75.6056	75.7933	75.7379	75.5991	75.7095	76.0186	75.6283	76.0058	75.7171	75.8588	75.8759	75.9301	75.6286	78.4762	75.4763	75.7825	75.7856	75.717	75.7043	75.7609
R. sp. PAMC28707	75.611	75.6803	75.8595	75.5845	77.6195	75.5608	76.0563	75.7786	77.5956	75.6629	75.7643	75.8501	75.68	75.792	75.756	75.7465	76.0355	78.2384	75.944	75.457	75.8259	75.7065	75.7005	75.9094	75.7474	75.7668	75.7809	75.9342	75.6021	75.624	75.8165	75.731	75.6353	75.6922	76.0219	75.5977	75.9997	75.7106	75.8625	75.8925	75.9282	75.6638	78.479	75.494	75.721	75.7807	75.6992	75.6989	75.7529
R. sp. R79	82.9357	79.0281	79.1729	76.6473	76.8379	77.4391	77.6207	77.3026	76.7455	77.0578	78.025	78.7865	88.9911	89.9024	88.7941	93.4612	77.5722	77.0279	78.8309	81.6497	89.8977	89.9106	89.5004	92.7207	90.0298	77.4375	90.5096	78.8569	78.3731	78.0319	77.3296	78.19	78.3139	78.9693	79.0111	77.6933	79.1239	78.5959	76.5807	79.0727	90.524	77.7494	76.5901	78.2002	77.2989	77.4025	77.2077	77.1882	77.3007
R. sp. S2-17	89.2716	78.0046	77.7132	76.0046	76.2314	76.6465	76.5949	76.8023	76.2044	76.6586	77.0124	77.5762	82.3051	82.9014	82.7683	82.7096	76.5884	76.2544	77.6433	79.2393	82.9784	83.3903	82.9617	82.7553	82.896	76.876	83.0289	77.5825	77.1224	77.0243	76.8666	77.03	77.222	77.7464	77.6576	76.8644	77.6719	77.4907	75.9812	77.6449	83.0123	76.8524	75.9524	77.1094	76.8237	76.863	76.7802	76.7316	76.7608
R. sp. USK13	89.1398	77.8735	77.7005	76.0587	76.2	76.7199	76.642	76.7382	76.1564	76.5976	77.0693	77.5717	82.5279	82.6863	82.575	82.8368	76.6163	76.2514	77.6019	79.2858	82.8477	83.378	82.9687	82.8974	82.8911	76.8348	83.1875	77.6692	77.1586	77.082	76.768	77.0564	77.2077	77.8001	77.6798	76.8349	77.6352	77.5487	75.8752	77.666	83.173	76.8823	75.9668	77.1241	76.7252	76.8133	76.7258	76.7015	76.6722
R. sp. WAY2	89.3266	78.0146	77.7446	76.1188	76.3529	76.6635	76.6849	76.8762	76.2646	76.6645	77.0863	77.7083	82.317	82.8987	82.8846	82.7723	76.7029	76.3067	77.7472	79.3552	83.1002	83.8147	83.2988	82.864	83.5355	76.9603	83.2357	77.7125	77.1808	77.1504	76.8644	77.0669	77.2244	77.7822	77.7324	76.9307	77.7345	77.5709	75.9708	77.7865	83.1154	76.888	76.0788	77.0972	76.898	76.9391	76.8562	76.8021	76.7996
R. sp. X156	75.8756	77.5704	77.1966	75.6556	75.709	75.9639	76.9051	75.3281	75.634	75.2353	76.5557	76.95	76.0806	76.4532	76.5221	76.4862	76.9339	75.4105	77.5169	75.4197	76.5125	76.4329	76.5045	76.7305	76.4525	75.3865	76.5543	77.5339	76.7043	76.6413	75.3673	76.2133	76.8174	77.4165	77.5776	75.9941	77.1146	76.4719	75.615	77.976	76.5896	75.9747	75.301	76.5756	75.3532	75.3619	75.3138	75.2954	75.3464
R. sp. ZPP	89.1972	78.057	77.7434	76.0371	76.2078	76.6866	76.6579	76.8193	76.2259	76.6543	77.0707	77.6856	82.2365	82.8597	82.6721	82.7878	76.6512	76.2629	77.6831	79.3113	83.0959	83.7993	83.1447	82.8287	83.0602	76.9158	83.0242	77.6751	77.204	77.1127	76.835	77.0392	77.2698	77.8143	77.6782	76.8951	77.7373	77.6076	76.0058	77.7477	82.9796	76.8808	75.9715	77.1483	76.8078	76.8459	76.7356	76.6974	76.7635
Actinopolyspora halophila DSM 43834T	74.4299	75.0504	74.9012	74.3814	74.3998	74.5424	74.8575	74.2372	74.4111	74.1705	74.7124	74.7803	74.5595	74.72	74.7335	74.7685	74.8422	74.3266	74.9532	74.3053	74.7228	74.7112	74.6854	74.8345	74.6815	74.2338	74.7207	74.9144	74.8395	74.7611	74.2297	74.7354	74.8382	75.0484	74.9828	74.5574	74.8686	74.7722	74.3318	75.0365	74.7836	74.5977	74.2169	74.806	74.2215	74.2646	74.2336	74.2249	74.2643
[truncated: 12 more columns]

## Sheet: Table S3
Table S3. Genes involved in organic pollutant degradation from strain FXJ9.536
Gene_id	Contig location	Start	Stop	Product	Predicted function
peg.5460	FXJ9.536_ctg33	8308	6692	4-hydroxyphenylacetate 3-monooxygenase (EC 1.14.14.9)	4-NP metabolism
peg.3921	FXJ9.536_ctg16	36598	34982	4-hydroxyphenylacetate 3-monooxygenase (EC 1.14.14.9)	4-NP metabolism
peg.1365	FXJ9.536_ctg04	176950	178500	Carboxylesterase (EC 3.1.1.1)	Malathion metabolism
peg.3777	FXJ9.536_ctg15	29870	31039	2,3-dihydroxybiphenyl 1,2-dioxygenase (EC 1.13.11.39)	Biphenyl/PCBs metabolism
peg.3778	FXJ9.536_ctg15	31036	31974	Fumarylacetoacetate hydrolase family protein	Biphenyl/PCBs metabolism
peg.3779	FXJ9.536_ctg15	31971	32120	hypothetical protein	Biphenyl/PCBs metabolism
peg.3780	FXJ9.536_ctg15	32117	33700	3-(3-hydroxyphenyl)propanoate hydroxylase (EC 1.14.13.127)	Biphenyl/PCBs metabolism
peg.4466	FXJ9.536_ctg20	97930	99711	FAD-binding monooxygenase, PheA/TfdB family, similarity to 2,4-dichlorophenol 6-monooxygenase	Biphenyl/PCBs metabolism
peg.4467	FXJ9.536_ctg20	99738	100604	Fumarylacetoacetate hydrolase family protein	Biphenyl/PCBs metabolism
peg.4468	FXJ9.536_ctg20	100631	101554	2,3-dihydroxybiphenyl 1,2-dioxygenase (EC 1.13.11.39)	Biphenyl/PCBs metabolism
peg.4469	FXJ9.536_ctg20	101544	103538	Acetoacetyl-CoA synthetase (EC 6.2.1.16)	Biphenyl/PCBs metabolism
peg.4322	FXJ9.536_ctg19	81922	81038	2-hydroxy-6-oxo-6-phenylhexa-2,4-dienoate hydrolase (EC 3.7.1.-)	Ethylbenzene/biphenyl/PCBs
peg.2247	FXJ9.536_ctg07	182143	183777	Methane monooxygenase component A alpha chain (EC 1.14.13.25)	Methane metabolism
peg.2248	FXJ9.536_ctg07	183864	184907	Methane monooxygenase component C (EC 1.14.13.25)	Methane metabolism
peg.2249	FXJ9.536_ctg07	184957	186063	Methane monooxygenase component A beta chain (EC 1.14.13.25)	Methane metabolism
peg.2250	FXJ9.536_ctg07	186060	186401	Methane monooxygenase regulatory protein B	Methane metabolism
peg.4234	FXJ9.536_ctg18	98338	97115	Alkane-1 monooxygenase (EC 1.14.15.3)	Alkane metabolism
peg.4421	FXJ9.536_ctg20	54600	55634	ABC transporter, substrate-binding protein (cluster 10, nitrate/sulfonate/bicarbonate)	Alkane metabolism
peg.4422	FXJ9.536_ctg20	55631	56491	Alkanesulfonates transport system permease protein	Alkane metabolism
peg.4423	FXJ9.536_ctg20	56488	57294	ABC transporter, ATP-binding protein (cluster 10, nitrate/sulfonate/bicarbonate)	Alkane metabolism
peg.4424	FXJ9.536_ctg20	57291	58334	Dibenzothiophene desulfurization enzyme B	Alkane metabolism
peg.4425	FXJ9.536_ctg20	58331	59431	Aliphatic sulfonate monooxygenase family, FMNH2- or F420-dependent	Alkane metabolism
peg.4426	FXJ9.536_ctg20	59428	60582	FMNH2-dependent alkanesulfonate monooxygenase (EC 1.14.14.5)	Alkane metabolism
peg.131	FXJ9.536_ctg01	121412	122029	Transcriptional factor in putative operon for degradation of branched-chain alkanes, nitroalkanes and may be also cyclic ketones, alkenoic acids	Alkane metabolism
peg.5454	FXJ9.536_ctg33	1519	161	benzoate MFS transporter BenK	Benzoate metabolism
peg.5455	FXJ9.536_ctg33	2460	1666	1,2-dihydroxycyclohexa-3,5-diene-1-carboxylate dehydrogenase (EC 1.3.1.25)	Benzoate metabolism
peg.5456	FXJ9.536_ctg33	3995	2457	Oxidoreductase FAD-binding domain protein	Benzoate metabolism
peg.5457	FXJ9.536_ctg33	4541	4032	Benzoate 1,2-dioxygenase beta subunit (EC 1.14.12.10)	Benzoate metabolism
peg.5458	FXJ9.536_ctg33	5932	4556	Benzoate 1,2-dioxygenase alpha subunit (EC 1.14.12.10)	Benzoate metabolism
peg.5459	FXJ9.536_ctg33	6641	6048	2-polyprenylphenol hydroxylase and related flavodoxin oxidoreductases / CDP-6-deoxy-delta-3,4-glucoseen reductase-like	Benzoate metabolism
peg.5460	FXJ9.536_ctg33	8308	6692	4-hydroxyphenylacetate 3-monooxygenase (EC 1.14.14.9)	Benzoate metabolism
peg.5461	FXJ9.536_ctg33	8897	8337	NADH-FMN oxidoreductase	Benzoate metabolism

## Sheet: Table S4
Table S4. Genes involved in stress responses from strain FXJ9.536
Contig_id	Feature_id	Start	Stop	Strand	Product	Predicted function
Cold shock protein
FXJ9.536_ctg01	peg.432	416268	416678	+	Cold shock protein CspC	Cold shock response
FXJ9.536_ctg02	peg.750	192168	192371	+	Cold shock protein CspA	Cold shock response
FXJ9.536_ctg03	peg.882	1723	1968	+	Cold shock protein CspA	Cold shock response
FXJ9.536_ctg03	peg.1156	283997	283794	-	Cold shock protein CspA	Cold shock response
FXJ9.536_ctg09	peg.2678	77989	77801	-	Cold shock protein CspA	Cold shock response
FXJ9.536_ctg21	peg.4492	6809	6606	-	Cold shock protein CspA	Cold shock response
FXJ9.536_ctg22	peg.4635	48032	47829	-	Cold shock protein CspA	Cold shock response
Compatible solutes
FXJ9.536_ctg01	peg.239	228478	226940	-	Trehalose-6-phosphate synthase (EC 2.4.1.15)	Compatible solutes
FXJ9.536_ctg01	peg.426	411676	410693	-	Trehalose O-mycolyltransferase (EC 2.3.1.122)	Compatible solutes
FXJ9.536_ctg03	peg.955	71492	70062	-	Trehalose-6-phosphate synthase (EC 2.4.1.15)	Compatible solutes
FXJ9.536_ctg05	peg.1648	174653	172977	-	Malto-oligosyltrehalose trehalohydrolase (EC 3.2.1.141)	Compatible solutes
FXJ9.536_ctg05	peg.1657	182128	179762	-	Malto-oligosyltrehalose synthase (EC 5.4.99.15)	Compatible solutes
FXJ9.536_ctg08	peg.2406	62308	60473	-	Trehalose synthase (EC 5.4.99.16) @ Alpha-amylase (EC 3.2.1.1) (TS)	Compatible solutes
FXJ9.536_ctg11	peg.3192	165297	163408	-	Trehalose O-mycolyltransferase (EC 2.3.1.122)	Compatible solutes
FXJ9.536_ctg11	peg.3193	166436	165441	-	Trehalose O-mycolyltransferase (EC 2.3.1.122)	Compatible solutes
FXJ9.536_ctg11	peg.3194	167730	166720	-	Trehalose O-mycolyltransferase (EC 2.3.1.122)	Compatible solutes
FXJ9.536_ctg01	peg.50	44094	41554	-	Trehalose-6-phosphate phosphatase (EC 3.1.3.12)	Compatible solutes
FXJ9.536_ctg01	peg.144	134118	131914	-	Trehalose synthase (TSⅡ)	Compatible solutes
FXJ9.536_ctg01	peg.116	105969	106883	+	Ectoine hydroxylase	Compatible solutes
FXJ9.536_ctg04	peg.1346	158152	157754	-	L-ectoine synthase (EC 4.2.1.108)	Compatible solutes
FXJ9.536_ctg30	peg.5359	53594	52833	-	Ectoine/hydroxyectoine ABC transporter ATP-binding protein, EhuA	Compatible solutes
FXJ9.536_ctg30	peg.5360	54258	53614	-	Ectoine/hydroxyectoine ABC transporter permease protein, EhuD	Compatible solutes
FXJ9.536_ctg30	peg.5361	54986	54255	-	Ectoine/hydroxyectoine ABC transporter permease protein, EhuC	Compatible solutes
FXJ9.536_ctg30	peg.5362	55849	55004	-	Ectoine/hydroxyectoine ABC transporter solute-binding protein, EhuB	Compatible solutes
FXJ9.536_ctg02	peg.738	177570	179219	+	Glycine betaine transporter OpuD	Compatible solutes
FXJ9.536_ctg04	peg.1351	164686	163217	-	L-Proline/Glycine betaine transporter ProP	Compatible solutes
Utilizing inorganic compounds
FXJ9.536_ctg01	peg.133	123286	123615	+	[NiFe] hydrogenase nickel incorporation protein HypA	Hydrogenase
FXJ9.536_ctg01	peg.134	123621	124382	+	[NiFe] hydrogenase nickel incorporation-associated protein HypB	Hydrogenase
FXJ9.536_ctg01	peg.135	124533	125588	+	[Ni/Fe] hydrogenase, small subunit MSMEG_2720	Hydrogenase
FXJ9.536_ctg01	peg.136	125618	127411	+	[Ni/Fe] hydrogenase, large subunit MSMEG_2719	Hydrogenase
FXJ9.536_ctg01	peg.137	127422	128339	+	Uncharacterized NifU-like protein MSMEG_2718	Hydrogenase
FXJ9.536_ctg01	peg.138	128339	128980	+	Uncharacterized protein MSMEG_2717	Hydrogenase
FXJ9.536_ctg01	peg.139	128977	129624	+	Uncharacterized protein MSMEG_2716	Hydrogenase
FXJ9.536_ctg01	peg.140	129621	131000	+	Uncharacterized protein MSMEG_2715	Hydrogenase
FXJ9.536_ctg01	peg.141	130997	131116	+	hypothetical protein	Hydrogenase
FXJ9.536_ctg01	peg.142	131124	131630	+	Hydrogenase maturation protease	Hydrogenase
FXJ9.536_ctg01	peg.143	131634	131894	+	[NiFe] hydrogenase metallocenter assembly protein HypC	Hydrogenase
FXJ9.536_ctg01	peg.161	151654	150527	-	[NiFe] hydrogenase metallocenter assembly protein HypD	Hydrogenase
FXJ9.536_ctg01	peg.162	151943	151671	-	[NiFe] hydrogenase metallocenter assembly protein HypC	Hydrogenase
FXJ9.536_ctg01	peg.163	153065	151968	-	[NiFe] hydrogenase metallocenter assembly protein HypE	Hydrogenase
FXJ9.536_ctg01	peg.164	153733	153062	-	Phosphoheptose isomerase-like protein 2 found with [NiFe] hydrogenase genes	Hydrogenase
FXJ9.536_ctg01	peg.165	154491	153730	-	hypothetical protein	Hydrogenase
FXJ9.536_ctg01	peg.166	156843	154537	-	Acylphosphate phosphohydrolase (EC 3.6.1.7) / [NiFe] hydrogenase metallocenter assembly protein HypF	Hydrogenase
FXJ9.536_ctg01	peg.444	430907	428532	-	Aerobic carbon monoxide dehydrogenase (quinone), large chain (EC 1.2.5.3)	Carbon monoxide utilization
FXJ9.536_ctg01	peg.445	431437	430904	-	Aerobic carbon monoxide dehydrogenase (quinone), small chain (EC 1.2.5.3)	Carbon monoxide utilization
FXJ9.536_ctg01	peg.446	432649	431534	-	Carbon monoxide oxidation accessory protein CoxE	Carbon monoxide utilization
FXJ9.536_ctg01	peg.447	433548	432655	-	Carbon monoxide oxidation accessory protein CoxD	Carbon monoxide utilization
FXJ9.536_ctg04	peg.1353	166387	167298	+	Carbon monoxide oxidation accessory protein CoxD	Carbon monoxide utilization
FXJ9.536_ctg04	peg.1354	167309	168769	+	Carbon monoxide oxidation accessory protein CoxE	Carbon monoxide utilization
FXJ9.536_ctg08	peg.2388	41398	39866	-	Carbon monoxide oxidation accessory protein CoxE	Carbon monoxide utilization
FXJ9.536_ctg08	peg.2389	42510	41401	-	Carbon monoxide oxidation accessory protein CoxD	Carbon monoxide utilization
FXJ9.536_ctg09	peg.2689	84301	85443	+	Xanthine and CO dehydrogenases maturation factor, XdhC/CoxF family	Carbon monoxide utilization
FXJ9.536_ctg09	peg.2690	85520	86425	+	Aerobic carbon monoxide dehydrogenase (quinone), medium chain (EC 1.2.5.3)	Carbon monoxide utilization
FXJ9.536_ctg09	peg.2691	86428	87012	+	Aerobic carbon monoxide dehydrogenase (quinone), small chain (EC 1.2.5.3)	Carbon monoxide utilization
FXJ9.536_ctg09	peg.2692	87009	89411	+	Aerobic carbon monoxide dehydrogenase (quinone), large chain (EC 1.2.5.3)	Carbon monoxide utilization
FXJ9.536_ctg09	peg.2693	89441	90334	+	Aerobic carbon monoxide dehydrogenase molybdenum cofactor insertion protein CoxF	Carbon monoxide utilization
FXJ9.536_ctg09	peg.2694	90331	91218	+	Carbon monoxide oxidation accessory protein CoxD	Carbon monoxide utilization
FXJ9.536_ctg09	peg.2695	91231	91878	+	Carbon monoxide oxidation accessory protein CoxG	Carbon monoxide utilization
FXJ9.536_ctg09	peg.2696	92248	93087	+	Carbon monoxide oxidation accessory protein CoxE	Carbon monoxide utilization
FXJ9.536_ctg19	peg.4351	107727	107260	-	Carbon monoxide oxidation accessory protein CoxG	Carbon monoxide utilization
FXJ9.536_ctg01	peg.19	14745	15371	+	Carbonic anhydrase, beta class (EC 4.2.1.1)	Carbon dioxide
FXJ9.536_ctg06	peg.1859	91177	91698	+	Carbonic anhydrase, gamma class (EC 4.2.1.1)	Carbon dioxide
FXJ9.536_ctg25	peg.4971	81233	78954	-	Na(+)-dependent bicarbonate transporter BicA / Carbonic anhydrase, beta class (EC 4.2.1.1)	Carbon dioxide
Storage compounds
FXJ9.536_ctg15	peg.3825	72859	71984	-	Triacylglycerol lipase precursor (EC 3.1.1.3)	Triacylglycerol biosynthesis
FXJ9.536_ctg31	peg.5371	30521	31741	+	probable triacylglycerol lipase( EC:3.1.1.3 )	Triacylglycerol biosynthesis
FXJ9.536_ctg18	peg.4220	83656	82235	-	Wax ester synthase/acyl-CoA:diacylglycerol acyltransferase; Diacyglycerol O-acyltransferase (EC 2.3.1.20)	Triacylglycerol biosynthesis
FXJ9.536_ctg24	peg.4819	10286	11653	+	Wax ester synthase/acyl-CoA:diacylglycerol acyltransferase	Triacylglycerol biosynthesis
FXJ9.536_ctg02	peg.728	172240	170786	-	Wax ester synthase/acyl-CoA:diacylglycerol acyltransferase	Triacylglycerol biosynthesis
FXJ9.536_ctg03	peg.1125	249903	251300	+	Wax ester synthase/acyl-CoA:diacylglycerol acyltransferase	Triacylglycerol biosynthesis
FXJ9.536_ctg07	peg.2329	257862	259286	+	Wax ester synthase/acyl-CoA:diacylglycerol acyltransferase	Triacylglycerol biosynthesis
FXJ9.536_ctg14	peg.3649	47675	46281	-	Wax ester synthase/acyl-CoA:diacylglycerol acyltransferase	Triacylglycerol biosynthesis
FXJ9.536_ctg12	peg.3265	24851	23907	-	Polyphosphate kinase 2 (EC 2.7.4.1)	Polyphosphate metabolism
FXJ9.536_ctg12	peg.3266	24935	25303	+	DNA binding domain protein, excisionase family	Polyphosphate metabolism
FXJ9.536_ctg12	peg.3267	26464	25304	-	3',5'-cyclic-nucleotide phosphodiesterase (EC 3.1.4.17)	Polyphosphate metabolism
FXJ9.536_ctg13	peg.3516	95838	96767	+	Polyphosphate kinase 2 (EC 2.7.4.1)	Polyphosphate metabolism
FXJ9.536_ctg27	peg.5104	29528	28776	-	Polyphosphate glucokinase (EC 2.7.1.63)	Polyphosphate metabolism
FXJ9.536_ctg06	peg.1851	84925	82721	-	Polyphosphate kinase (EC 2.7.4.1)	Polyphosphate metabolism
FXJ9.536_ctg23	peg.4778	68581	67628	-	Exopolyphosphatase (EC 3.6.1.11)	Polyphosphate metabolism
FXJ9.536_ctg02	peg.868	310235	311179	+	Exopolyphosphatase (EC 3.6.1.11)	Polyphosphate metabolism
FXJ9.536_ctg30	peg.5342	34247	35326	+	Polyhydroxyalkanoic acid synthase	Polyhydroxyalkanoic acid synthesys
FXJ9.536_ctg05	peg.1764	289529	292513	+	Polyhydroxyalkanoic acid synthase / Acyl-CoA synthase	Polyhydroxyalkanoic acid synthesys
FXJ9.536_ctg04	peg.1196	5282	3084	-	1,4-alpha-glucan (glycogen) branching enzyme, GH-13-type (EC 2.4.1.18)	Glycogen biosynthesis
FXJ9.536_ctg04	peg.1197	7300	5282	-	Putative glucanase glgE (EC 3.2.1.-)	Glycogen biosynthesis
FXJ9.536_ctg04	peg.1198	7501	10092	+	Glycogen phosphorylase (EC 2.4.1.1)	Glycogen biosynthesis
FXJ9.536_ctg04	peg.1199	10662	10096	-	hypothetical protein	Glycogen biosynthesis
FXJ9.536_ctg06	peg.1810	37750	36506	-	Glycogen synthase (EC 2.4.1.11)	Glycogen biosynthesis
FXJ9.536_ctg06	peg.1811	39366	37747	-	Glycogen branching enzyme, GH-57-type, archaeal (EC 2.4.1.18)	Glycogen degradation
FXJ9.536_ctg08	peg.2472	134078	135232	+	Predicted glycogen synthase, ADP-glucose transglucosylase (EC 2.4.1.21), Actinobacterial type	Glycogen degradation
FXJ9.536_ctg09	peg.2794	197932	197432	-	Glycogen accumulation regulator GarA	Glycogen degradation
FXJ9.536_ctg18	peg.4145	4385	2754	-	Phosphoglucomutase (EC 5.4.2.2)	Glycogen degradation

## Sheet: Table S5
Table S5. Numbers of cold shock proteins, trehalose biosynthesis enzymes, and [NiFe] hydrogenase predicted from the genomes of strain FXJ9.536 and other Rhodococcus strains
Strain ID	Cold shock proteins		Trehalose synthesis pathways						Hydrogenase	Source
	No. of CSP	CspC	A		B		C	N	[NiFe] hydrogenase
			TSP	TPP	MTSase	MTHase	TS	TSⅡ
R. sp. FXJ9.536	7	1	2	1	1	1	1	1	1	Qinghai-Tibet Plateau, China
R. erythropolis AQ5-07	6	1	2	1	1	1	0	0	1	Antarctic soil
R. erythropolis H-CA8f	6	1	2	1	1	1	0	0	1	Marine sediment, Lilihuapi Island, Comau fjord, X Region
R. kroppenstedtii DSM 44908T	3	1	1	1	1	1	0	1	0	Cold desert of the Himalayas
R. marinonascens NBRC14363T	4	1	1	1	1	1	0	0	0	Marine sediment, North Atlantic Ridge
R. qingshengii NIO-1009	5	1	2	1	1	1	0	0	1	Marine sediment, Chora Island
R. qingshengii NJ-530	7	1	2	1	1	1	0	0	1	Antarctic seaice
R. qingshengii ADH	5	1	1	2	1	1	0	0	1	Hydrocarbon-contaminated soil, King George (25 de Mayo) Island
R. sp. ANT_H53B	3	1	1	1	1	1	0	1	0	Petroleum-contaminated soil collected at the Henryk Arctowski Polish, Antarctic Station
R. sp. B7740	3	1	1	1	1	1	0	1	0	Arctic Seawater
R. sp. CUA-806	3	1	1	1	1	1	0	1	1	Marine sediment, Florida Keys, United States
R. sp. PAMC28705	3	1	1	1	1	1	0	1	0	Antarctica soil
R. sp. PAMC28707	3	1	1	1	1	1	0	1	0	Antarctica soil
R. cercidiphylli DS2159T	3	1	1	1	1	1	0	1	0	Cercidiphyllum japonicum leaf, Endophytes
R. fascians D188	3	1	1	1	1	1	0	1	0	Chrysanthemum morifolium, Endophytes
R. trifolii CCM 7905T	3	1	1	1	1	1	0	1	0	Leaf surface of Trifolium repens, Endophytes
R. sp. X156	2	1	1	1	1	1	1	0	0	Parasite, host: Tibetan antelope, China
R. rhodnii ATCC 35071T	3	1	1	1	1	2	1	0	0	Parasite, host: Rhodnius prolixus, United States
R. triatomae DSM 44893T	3	1	1	1	1	1	1	0	0	Parasite, blood-sucking bug of the genus Triatoma
R. spongiicola LHW50502T	3	1	2	1	1	1	0	0	0	Marine sponges, Xisha, China
R. xishaensis LHW51113T	3	1	2	1	1	1	0	0	0	Marine sponges, Xisha, China
R. aetherivorans BCP1T	6	1	2	2	1	1	1	0	1	Sediment contaminated with chlorinated solvents, Italy
R. agglutinans CCTCC AB2014297T	4	1	1	2	1	1	0	0	1	Soil, Halong Bay, VietNam
R. cavernicola C1-24T	3	1	1	1	1	1	1	0	1	Soil inside a cave, Jeju, South Korea
R. coprophilus NCTC 10994T	6	1	2	1	1	1	1	0	0	Lake mud,Yorkshire, United Kingdom
R. corynebacterioides NBRC14404T	3	1	1	1	1	1	0	1	0	Soil, unknown
R. erythropolis R138	5	1	2	1	1	1	0	0	1	Water, Hydroponic pots with potatoes, Beaurains, France
R. globerulus NBRC 14531T	5	1	2	1	1	1	0	0	1	unknown
R. gordoniae NCTC13296T	7	1	2	2	1	1	1	0	0	unknown, United States
R. hoagii DSSKP-R-001	5	1	2	2	1	1	0	0	1	Soil, Beijing,China
R. imtechensis RKJ300T	11	2	2	1	1	1	1	1	1	Soil, unknown
R. imtechensis XM24D	12	1	2	1	1	1	1	1	1	Water, Fujian, China
R. jostii DSM 44719T	10	1	2	1	1	1	1	1	1	Femur of the remains in a medieval grave
R. koreensis R85	5	1	2	1	1	1	1	1	1	Rhizosphere of apple plantlets grown in replant diseased soil, Ellerhoop, Germany
R. kyotonensis JCM 23211T	4	1	1	1	1	1	0	1	1	Soil, Japan
R. maanshanensis NBRC100610T	4	1	1	1	1	1	0	0	1	Soil, China
R. opacus 1CP	11	1	2	1	1	1	1	1	1	Soil, Enrichment culture with 4-chlorophenol and 2,4-dichlorophenol, Moscow, Russia
R. opacus 04-OD7	9	1	1	1	1	1	1	1	1	Soil, China
R. opacus ATCC 51882	10	1	1	1	1	1	1	1	1	Soil sample, Harbin, China
R. opacus B4	5	1	2	1	1	1	1	1	1	Soil sample taken from a gasoline contaminated roadside
R. opacus M213	11	1	2	1	1	1	1	1	1	Fuel-oil contaminated soil
R. opacus NRRLB 24011	5	1	2	1	1	1	0	0	1	unknown
R. opacus PD630	7	1	2	2	1	1	1	1	1	Gas-works plant
R. oryzae NEAU-CX67T	3	1	1	1	1	1	0	0	1	Soil sample, Harbin, China
R. phenolicus DSM 44812T	5	1	2	1	1	1	0	0	1	Wastewater, Texas, Johnson Space Center
R. pyridinivorans SB3094	8	1	2	2	1	1	1	0	0	Diesel waste site, Salem, United States
R. qingshengii JCM15477T	5	1	1	1	1	1	0	0	1	Sandy loam, Jiangsu Province, China
R. rhodochrous EP4	5	1	2	2	1	1	1	0	0	compost, Vancouver, Canada
R. ruber C1	6	1	2	2	1	1	1	0	0	Landfill cover soil, Chongqing, China
R. sp. R79	5	1	3	1	1	1	1	1	1	Rhizosphere of apple plantlets grown in replant diseased soil, Ellerhoop, Germany
R. sp. S2-17	6	1	2	1	1	1	1	1	1	Soil, Incheon, South Korea
R. sp. USK13	7	1	2	1	1	1	1	1	1	Sand, Spain
R. sp. WAY2	6	1	2	1	1	1	1	1	1	Bacterial consortium, Madrid, Spain
R. sp. ZPP	8	1	3	1	1	1	1	1	1	Soil, Shanghai, China
R. spelaei C9-5T	4	1	1	1	1	1	0	0	0	Soil inside a cave, Jeju, South Korea
R. subtropicus C9-28T	3	1	1	1	1	1	0	0	0	Soil inside a cave, Jeju, South Korea
R. tukisamuensis JCM 11308T	4	1	1	1	1	1	0	0	1	Soil, Sapporo City,Hokkaido, Japan
R. wratislaviensis WS3308	6	1	2	1	1	1	1	1	1	unknown
R. yunnanensis NBRC103083T	3	1	1	1	1	1	0	1	1	Forest soil, Yunnan Province,China
R. zopfii NBRC100606T	6	1	2	2	1	1	0	0	1	Toluene-phenol bioreactor, Washington,USA
TPS, Trehalose phosphate synthase (EC 2.4.1.15) ; TPP, trehalose-6-phosphate phos-phatase (EC 3.1.3.12); MTSase, maltooligosyltrehalose synthase (EC 5.4.99.15); MTHase, maltooligosyltrehalose trehalohydrolase (EC 3.2.1.141); TS, trehalose synthase (EC 5.4.99.16);TSⅡ, putative trehalose synthase
Strains originated from plants, animals, and extreme environments (marine sediments, alpine regions, and polar regions), are highlighted with green, purple, and orange colors, respectively.

## Sheet: Table S6
Table S6. Secondary metabolite biosynthetic gene clusters (sm-BGCs) of strain FXJ9.536 identified by antiSMASH 5.0
Cluster	Type	Region	From (bp)	To (bp)	Length (bp)	Most similar known cluster	MIBiG BGC-ID
Cluster 1	NRPS	ctg01	214299	271080	56782	Erythrochelin (57% of genes show similarity)	BGC0000349
Cluster 2	T1PKS	ctg03	115555	174090	58536	4-hexadecanoyl-3-hydroxy-2-(hydroxymethyl)-2H-furan-5-one (27% of genes show similarity)	BGC0000140
Cluster 3	Ectoine	ctg04	152754	163152	10399	Ectoine (75% of genes show similarity)	BGC0000853
Cluster 4	T1PKS	ctg04	226996	277606	50611	Neoantimycin (17% of genes show similarity)	BGC0001695
Cluster 5	Terpene	ctg05	110645	131286	20642	Isorenieratene (42% of genes show similarity)	BGC0000664
Cluster 6	Hserlactone	ctg06	32466	53197	20732	Macrotetrolide (33% of genes show similarity)	BGC0000244
Cluster 7	NRPS-like	ctg07	40474	83146	42673	-	-
Cluster 8	Redox-cofactor	ctg08	17097	39886	22790	Tetronasin (3% of genes show similarity)	BGC0000163
Cluster 9	NRPS	ctg09	1800	71313	69514	-	-
Cluster 10	NRPS	ctg10	1	57107	57107	Chloramphenicol (17% of genes show similarity)	BGC0000893
Cluster 11	T1PKS	ctg11	133371	178365	44995	-	-
Cluster 12	NRPS	ctg13	1	53083	53083	Chondrochloren A (11% of genes show similarity)	BGC0000970
Cluster 13	NRPS	ctg14	85695	147903	62209	Mycinamicin II (14% of genes show similarity)	BGC0000102
Cluster 14	NRPS	ctg16	28699	73246	44548	Tomaymycin (11% of genes show similarity)	BGC0000448
Cluster 15	Butyrolactone	ctg16	86005	97003	10999	9-methylstreptimidone (12% of genes show similarity)	BGC0000171
Cluster 16	RiPP-like	ctg16	104270	115076	10807	-	-
Cluster 17	NRPS	ctg19	16030	82684	66655	Rimosamide (14% of genes show similarity)	BGC0001760
Cluster 18	NRPS	ctg25	10283	76922	66640	Atratumycin (5% of genes show similarity)	BGC0001975
Cluster 19	NRPS	ctg26	40496	87554	47059	Rhodochelin (100% of genes show similarity)	BGC0000417
Cluster 20	T1PKS	ctg28	34361	82259	47899	Rustmicin (6% of genes show similarity)	BGC0000065
Cluster 21	NRPS	ctg29	1	23417	23417	WS9326 (7% of genes show similarity)	BGC0001297
Cluster 22	NAPAA	ctg30	29042	56255	27214	-	-
Cluster 23	NRPS	ctg31	1	50390	50390	Oxalomycin B (12% of genes show similarity)	BGC0001106
Cluster 24	NRPS	ctg37	1	29309	29309	-	-
Cluster 25	NRPS	ctg45	1	3638	3638	-	-
Cluster 26	NRPS	ctg46	1	2308	2308	-	-
Cluster 27	NRPS	ctg47	1	2299	2299	-	-
-, None
